# Supplementary material for: RbfA Is Involved in Two Important Stages of 30S Subunit Assembly: Formation of the Central Pseudoknot and Docking of Helix 44 to the Decoding Center
Source: Int J Mol Sci. 2021 Jun 7;22(11):6140. doi: 10.3390/ijms22116140 (PMC8201178; doi:10.3390/ijms22116140)
Supplement: Supplementary file 1 [file ijms-22-06140-s001.zip]

Archive with 1 entries (1 files):
- ijms-1225921-supplementary.pdf
